# Supplementary material for: Geographical Classification of Saffron (Crocus Sativus L.) Using Total and Synchronous Fluorescence Combined with Chemometric Approaches
Source: Foods. 2023 Apr 23;12(9):1747. doi: 10.3390/foods12091747 (PMC10178536; doi:10.3390/foods12091747)
Supplement: Supplementary file 1 [file foods-12-01747-s001.zip]

Archive with 1 entries (1 files):
- foods-2333572-supplementary.pdf
